# Supplementary material for: Biosynthesis of Gold Nanoparticles and Its Effect against Pseudomonas aeruginosa
Source: Molecules. 2022 Dec 8;27(24):8685. doi: 10.3390/molecules27248685 (PMC9781250; doi:10.3390/molecules27248685)
Supplement: Supplementary file 1 [file molecules-27-08685-s001.zip]

Archive with 1 entries (1 files):
- molecules-2036130-supplementary.pdf
